# Supplementary material for: A novel m7G methylation–related signature associated with chromosome homeostasis in patients with lung adenocarcinoma
Source: Front Genet. 2022 Oct 24;13:998258. doi: 10.3389/fgene.2022.998258 (PMC9637623; doi:10.3389/fgene.2022.998258)
Supplement: Supplementary file 2 [file Table3.XLSX]

## Sheet: Sheet1
gene	HR	HR_95L	HR_95U	adjusted_P	coef	exp(coef)	se(coef)	z	Pr(>|z|)
WDR4	1.10807	1.03971	1.18093	0.00158537	0.011293	1.01136	0.007555	1.495	0.135
LARP1	1.01803	1.00487	1.03137	0.00711864	0.025541	1.02587	0.031064	0.822	0.411
NCBP1	1.06088	1.0073	1.11731	0.0254233	0.081738	1.08517	0.035147	2.326	0.02
