# Supplementary material for: A novel m7G methylation–related signature associated with chromosome homeostasis in patients with lung adenocarcinoma
Source: Front Genet. 2022 Oct 24;13:998258. doi: 10.3389/fgene.2022.998258 (PMC9637623; doi:10.3389/fgene.2022.998258)
Supplement: Supplementary file 3 [file Table4.XLSX]

## Sheet: diffgene
gene	group1mea	group2mea	logFC	p	FDR
FSD1	0.166913	0.460054	1.46271	0.000130452	0.000475471
MELK	3.42835	7.52309	1.13381	4.32791e-22	6.44088e-20
ADAMTS19	0.035059	0.257585	2.87719	0.00949383	0.0199165
C1QL1	0.341901	0.691153	1.01543	0.0197405	0.0371783
KCTD4	0.061136	0.192209	1.65258	0.0240021	0.0440345
POLQ	0.461664	1.10796	1.263	3.68316e-25	1.49626e-22
ZACN	0.124452	0.388885	1.64376	0.0109626	0.0225447
DLX1	0.0280443	0.104074	1.89183	8.55347e-08	6.73833e-07
ZNF483	0.219081	0.472221	1.108	0.0172109	0.033035
TTK	1.62027	3.37676	1.0594	4.39286e-19	2.97429e-17
CDH12	0.0447255	0.150065	1.74642	0.0152719	0.0298274
AQP1	187.186	93.0945	-1.00771	8.16622e-08	6.44677e-07
C4orf50	0.0270407	0.0560683	1.05205	1.14371e-05	5.42306e-05
INA	0.665499	1.9168	1.52619	0.0160773	0.0311695
FSIP2	0.1106	0.265986	1.266	0.00219786	0.00565588
HIST1H3A	0.222866	2.06835	3.21424	0.0131962	0.0262944
BUB1B	2.33361	5.04657	1.11274	1.68418e-22	2.94359e-20
BOLL	0.0222466	0.0666158	1.58228	0.00474934	0.0109852
TRIM63	0.186571	0.0642955	-1.53693	3.46016e-06	1.8853e-05
ANKRD36	0.396563	0.817697	1.04402	8.79968e-07	5.49971e-06
WFDC12	5.15144	0.203563	-4.66143	0.0010228	0.00289687
THEG	0.140285	0.287127	1.03333	0.000642791	0.00192313
MAS1L	0.0535546	0.0267696	-1.00041	0.0131031	0.0261626
FAM163A	0.133486	0.343633	1.36418	0.0125866	0.0253299
FOXD3	0.0969682	0.24173	1.31781	1.50249e-05	6.91911e-05
SH2D5	0.0696114	0.194063	1.47913	3.85592e-08	3.28005e-07
OR4C6	0.0592969	0.195025	1.71763	0.0155408	0.0302689
TMPRSS15	0.017179	0.042326	1.3009	0.00219961	0.00565941
VSIG2	26.6996	11.8239	-1.17511	5.2212e-12	9.68887e-11
STXBP5L	0.042744	0.13824	1.69337	5.54823e-05	0.000222033
ACOD1	0.0483554	0.100662	1.05777	2.35451e-06	1.32998e-05
TAS2R19	0.209267	0.564596	1.43187	0.00950731	0.0199392
TAS2R30	0.108468	0.45529	2.06952	0.00214739	0.00554786
ASXL3	0.0802498	0.309642	1.94803	0.0208034	0.0389071
APOB	0.0720695	0.461713	2.67953	0.00925136	0.0194922
SBSN	0.632116	1.27095	1.00765	1.624e-05	7.43762e-05
HIST1H2BH	1.89318	6.13351	1.69591	0.0115899	0.0236273
HOXA11	0.129893	0.348603	1.42426	0.00640865	0.0142709
SHISA7	0.00654423	0.0140656	1.10387	0.000111911	0.000414624
GABRQ	0.0571088	0.136728	1.25952	0.00458067	0.010645
CENPI	0.877925	1.86487	1.08691	6.08023e-23	1.20253e-20
FAT2	0.243393	0.637514	1.38917	8.46609e-05	0.000323225
OR2AG2	0.0192621	0.0395953	1.03957	0.00136719	0.00372963
PCSK2	18.6512	3.12047	-2.57943	8.20119e-05	0.00031463
SKA1	1.38488	2.94252	1.08729	4.99762e-20	4.15023e-18
UNC80	0.0142351	0.0490016	1.78337	0.0189992	0.0359669
CLDN2	24.3995	10.1365	-1.26729	0.000311468	0.00102198
GK3P	0.0512307	0.135907	1.40754	0.000113958	0.000421354
GKN2	15.835	3.15513	-2.32735	3.94548e-07	2.67741e-06
FABP3	27.7144	13.3173	-1.05733	9.04602e-06	4.40177e-05
TET1	0.291305	0.612362	1.07185	6.85404e-09	6.90504e-08
FAM72B	0.24348	0.527684	1.11587	7.65834e-21	7.88442e-19
PRR11	2.94685	6.18465	1.06952	3.84822e-22	5.9023e-20
KCNG1	0.08504	0.278401	1.71095	0.0201466	0.0378245
RAD54L	1.38784	2.89873	1.06258	3.73676e-22	5.79044e-20
KCNH5	0.0209789	0.0453298	1.11152	0.017337	0.0332516
GBX2	0.0546303	0.15807	1.53279	1.07446e-05	5.1238e-05
WIF1	25.5288	6.08731	-2.06825	2.96975e-07	2.07427e-06
FOXL2NB	0.0164565	0.0500011	1.6033	0.000490908	0.00152078
CLDN9	5.69668	2.6916	-1.08166	8.98887e-05	0.000340847
FAM57B	0.0513735	0.139648	1.4427	3.29863e-05	0.000140618
ANKRD36C	0.780472	2.92866	1.90782	0.00121795	0.0033727
HIST1H3F	0.366146	3.7109	3.34128	0.00321049	0.00785946
CD300LG	0.216551	0.0863768	-1.32599	2.92304e-05	0.00012582
MKX	0.461312	1.04138	1.17469	0.00204411	0.00530658
ZNF730	0.197493	0.434199	1.13656	8.14523e-05	0.000312803
UGT2B15	2.94992	1.36112	-1.11588	0.000142165	0.000512564
DPYSL5	0.0196261	0.457191	4.54195	0.0138442	0.0274202
CCDC196	0.0572853	0.167263	1.54588	0.0150185	0.0293936
CLGN	1.34931	3.22515	1.25714	0.00021411	0.000734769
CNTNAP2	0.421261	1.19274	1.5015	0.0121272	0.0245535
MEIOB	0.0300429	0.0940871	1.64697	0.00127381	0.00350352
LVRN	0.0448532	0.139084	1.63267	0.000158758	0.000564644
FGF23	0.00707523	0.0155544	1.13647	1.92354e-06	1.10565e-05
TEX15	0.0313469	0.147844	2.23768	6.58817e-07	4.26656e-06
ASPM	1.31196	3.30367	1.33235	2.61717e-27	2.31404e-24
ALDH3A1	30.3539	14.5153	-1.06431	0.0274243	0.0494025
MKI67	3.86008	9.19659	1.25247	4.10881e-28	4.1173e-25
BEST3	0.0117879	0.0480156	2.0262	6.27111e-06	3.19096e-05
PLA2G10	7.20886	3.27189	-1.13965	5.76772e-10	7.30368e-09
POU4F1	0.142817	0.416751	1.54501	0.000408242	0.00129463
HIST1H2AB	0.228141	2.50036	3.45414	4.38216e-05	0.000181255
FOLR1	135.279	66.4807	-1.02494	1.25981e-11	2.17158e-10
ARHGAP11A	1.86337	4.18543	1.16747	7.81e-26	4.34786e-23
L1CAM	0.461647	1.26808	1.45778	0.0095926	0.0200929
HIST1H2BF	0.760461	3.5822	2.2359	0.000350597	0.00113184
FOXD1	0.377096	0.873398	1.21171	0.0232125	0.0427666
ERVV-1	0.0708577	0.222149	1.64853	0.0120291	0.0243974
HIST2H2AC	2.25738	9.61794	2.09108	0.00125171	0.003456
DLX2	0.0234893	0.0688482	1.55142	6.58524e-05	0.000259321
TRPA1	0.112915	0.279215	1.30614	1.80395e-09	2.05792e-08
SCGB3A1	805.69	261.305	-1.62449	1.58864e-07	1.17514e-06
DDIAS	0.879336	1.79315	1.02801	1.71246e-20	1.62911e-18
NDST3	0.02283	0.0533326	1.22409	0.0112108	0.0229859
MUCL3	21.0434	8.88902	-1.24327	0.00102583	0.00290437
HRNR	0.0232572	0.0578357	1.31428	0.00405617	0.00960586
DIAPH3	0.77225	1.55677	1.01141	1.32829e-22	2.34889e-20
ITLN1	43.763	0.948837	-5.52741	9.29852e-06	4.51175e-05
INSYN2B	0.118681	0.265468	1.16146	2.22738e-06	1.26411e-05
HIST1H1B	0.999432	10.7049	3.42102	0.000255454	0.00085689
HOXD10	0.192052	0.461349	1.26436	0.000992624	0.00282097
CACNG8	0.0574263	0.123016	1.09906	0.00504396	0.0115727
SLC6A17	0.108756	0.278925	1.35879	9.50938e-06	4.60311e-05
KIF15	1.07623	2.32086	1.10868	1.15562e-23	2.84757e-21
XKR5	0.0256565	0.0551865	1.10499	0.0189912	0.0359609
LDHAL6A	0.0843876	0.181182	1.10234	0.000524622	0.00161227
HOXA9	0.159909	0.503117	1.65365	0.00247045	0.00626405
HIST1H2AM	0.922434	3.16763	1.77989	0.0131946	0.0262944
MYOC	0.202568	0.0653749	-1.6316	8.43338e-06	4.14255e-05
ERVW-1	0.0447184	0.117273	1.39093	0.0114055	0.0233182
PRR20G	0.337017	1.22392	1.86062	0.00776818	0.0168029
OGN	3.27754	1.62434	-1.01276	0.000352771	0.00113763
ODAPH	0.0924483	0.253428	1.45486	0.00347654	0.0084119
HIST1H4A	0.217018	2.26407	3.38303	0.000309102	0.00101532
TMEM59L	13.2409	6.48305	-1.03026	8.11332e-05	0.000311976
C10orf105	0.0399807	0.019308	-1.0501	9.98523e-05	0.000374471
FAM3D	6.43733	2.98603	-1.10823	4.54224e-06	2.40149e-05
BEND4	0.0410479	0.11259	1.45569	4.49588e-06	2.37949e-05
CHRNB2	0.110435	0.513612	2.21749	6.9455e-06	3.48751e-05
LBP	2.51797	6.52837	1.37446	0.0155498	0.0302758
CDCA5	3.87419	8.64093	1.15729	2.69494e-22	4.50085e-20
SGO1	0.853208	1.75495	1.04046	3.53977e-21	3.97062e-19
SFTPD	217.154	102.027	-1.08977	1.37242e-06	8.18603e-06
TMEM178B	0.281503	0.656708	1.2221	0.0071974	0.0157542
ESPL1	1.14644	2.54606	1.15111	5.63434e-22	8.0657e-20
FAM111B	2.10674	4.78905	1.18473	1.6424e-25	7.96354e-23
EPHA6	0.0490258	0.149264	1.60625	9.4582e-06	4.58195e-05
DNASE2B	0.620452	0.292798	-1.08341	4.18035e-06	2.23532e-05
TMEM252	0.237664	0.102266	-1.2166	0.0042409	0.0099851
KCNJ4	0.0137754	0.0423051	1.61874	0.00153092	0.00412535
CBSL	0.0879739	0.229879	1.38573	9.39819e-06	4.55691e-05
STC2	2.17649	4.60767	1.08204	7.00432e-10	8.6938e-09
ACTL6B	0.0796531	0.219807	1.46444	0.0121443	0.0245813
TTN	0.124907	0.341471	1.45091	0.00305938	0.00753491
MUC3A	8.55992	4.19374	-1.02936	5.09897e-05	0.000206361
IGSF23	0.064196	0.152164	1.24507	0.0126248	0.0253966
ZFHX4	0.18156	0.381595	1.0716	0.000515233	0.00158861
GRIA4	0.03621	0.119837	1.72661	0.00346269	0.00837993
WDR62	0.982286	1.97041	1.00428	1.84979e-18	1.08188e-16
ARHGAP19-SLIT1	0.00407686	0.00930144	1.19	9.8271e-06	4.74345e-05
ISM2	0.0477646	0.143186	1.58387	0.00013385	0.000485613
HIST1H2BJ	2.16653	4.6654	1.10661	1.80364e-05	8.19047e-05
ZIC2	0.393266	0.854555	1.11967	3.50946e-07	2.40981e-06
CLDN20	0.222141	0.485715	1.12863	5.66609e-06	2.91269e-05
DPYS	0.330627	0.0976545	-1.75945	0.0185306	0.0352173
NEIL3	1.12408	2.46906	1.13521	9.35363e-16	3.32375e-14
ERVMER34-1	0.980339	2.10271	1.1009	0.000549731	0.00167913
NNAT	0.72706	7.67185	3.39943	0.00931154	0.0195915
DEPDC1	1.23544	2.87672	1.2194	5.92556e-21	6.31682e-19
TF	2.62749	9.07513	1.78824	0.00459323	0.0106726
PITX3	0.0360923	0.0758166	1.07082	1.60867e-07	1.18879e-06
POU5F2	0.0911881	0.287695	1.65762	0.0128231	0.0257142
C1QTNF9	0.109495	0.0537793	-1.02574	0.00119319	0.00331145
SFTPC	469.49	207.049	-1.18112	0.000351154	0.00113266
CST5	0.848994	0.360182	-1.23703	6.5749e-10	8.20144e-09
CPM	51.5305	22.4909	-1.19609	2.00694e-07	1.4566e-06
NCR3LG1	0.253735	0.572619	1.17425	6.06103e-10	7.63009e-09
CCDC168	0.00332746	0.00688823	1.04971	2.00641e-08	1.82336e-07
TPX2	10.3939	23.5791	1.18177	5.59667e-21	6.00883e-19
HIST1H2BL	0.348137	2.4857	2.83593	4.88635e-07	3.2672e-06
AHSG	0.0461876	0.10387	1.1692	0.00189717	0.00497848
PLA2G2A	9.36166	4.56579	-1.0359	0.016616	0.0320774
NUDT11	0.313648	0.700131	1.15848	0.022185	0.0411429
SOX11	0.312426	1.0523	1.75196	0.00789898	0.0170589
HIST2H3D	0.248112	1.54884	2.64212	0.000236051	0.000801827
ZNF732	0.152287	0.339877	1.15822	0.00516646	0.011829
ZNF695	0.21005	0.513938	1.29087	4.87034e-11	7.61769e-10
LRRC14B	0.0585616	0.126721	1.11363	0.0199431	0.0375034
HIST1H2AJ	0.295935	3.00627	3.34462	6.03694e-05	0.000239802
SHOX2	0.365545	0.785274	1.10315	1.11002e-06	6.77713e-06
TEX101	0.134957	0.91931	2.76805	0.0199024	0.0374409
HMGCS2	3.85905	0.833297	-2.21134	3.30973e-06	1.81696e-05
HIST1H2BE	0.664136	3.7054	2.48008	0.00432091	0.0101386
HOXA1	0.565659	1.13338	1.00263	4.7697e-06	2.50764e-05
ELOA2	0.00953267	0.0245479	1.36465	0.000331758	0.0010803
C4orf54	0.0923012	0.185442	1.00654	0.00857626	0.0182981
HIST1H4B	0.439908	3.85402	3.13109	0.00213857	0.00552886
HIST2H2AB	0.398426	3.66775	3.20251	0.000720544	0.00212905
LHX2	0.16182	0.43477	1.42586	3.34016e-06	1.83051e-05
E2F7	0.435736	1.1261	1.36981	1.10202e-21	1.47897e-19
ZNF492	0.0810613	0.174031	1.10226	0.0231869	0.0427269
FNDC9	0.0326148	0.081798	1.32654	0.000900309	0.00258847
SV2A	1.37229	2.77261	1.01466	8.42385e-05	0.000321858
DSCAM	0.0395435	0.0916593	1.21284	0.0165882	0.0320527
CCNE1	2.39128	5.60422	1.22873	4.92347e-15	1.57122e-13
SEZ6	0.0457367	0.534526	3.54683	0.000262293	0.000876312
CHEK1	1.85059	3.72444	1.00904	3.87634e-23	8.09239e-21
ELANE	0.761916	0.36124	-1.07668	1.02629e-05	4.92219e-05
HELLS	1.1863	2.38641	1.00837	6.5331e-23	1.25896e-20
AQP2	0.256597	0.0710056	-1.8535	0.0098351	0.0205293
CENPE	0.857429	2.12069	1.30644	1.84229e-28	2.30762e-25
FOXL2	0.0484145	0.127627	1.39843	0.0162266	0.0314307
LHX1	0.0767788	0.305826	1.99393	0.000191706	0.00066733
SLC12A1	0.00727149	0.0215957	1.57042	1.371e-06	8.18603e-06
CEACAM8	0.349295	0.156052	-1.16242	0.00270016	0.00677113
ZNF724	0.332082	0.774004	1.2208	4.11103e-20	3.53063e-18
ANKRD18B	0.1568	0.356301	1.18418	4.37922e-09	4.59344e-08
C17orf78	0.0598961	0.171041	1.51381	8.72622e-08	6.85286e-07
BTBD18	0.0437212	0.132851	1.6034	0.0261126	0.0474318
ACSM6	0.0195462	0.0994465	2.34703	0.0131477	0.0262309
ANKRD20A1	0.00638463	0.0136373	1.09489	0.00742103	0.016159
SIM1	0.0267679	0.0597433	1.15827	0.0223973	0.0414854
SLC35D3	0.0514885	0.274064	2.41219	0.0204036	0.0382307
HIST1H3J	0.168298	1.16923	2.79647	4.92233e-07	3.28833e-06
BUB1	2.87971	5.89678	1.034	5.37726e-21	5.85693e-19
ELAVL2	0.116298	0.339715	1.5465	0.00117241	0.00326273
CCNE2	0.921258	1.85899	1.01284	1.47978e-19	1.12336e-17
OVOL3	0.189402	0.417548	1.14049	2.61182e-05	0.000113924
MMP12	13.2804	28.439	1.09857	1.61458e-06	9.44675e-06
LIN28A	0.0390623	0.540121	3.78944	0.00288741	0.00716218
HIST1H2BB	0.188797	2.25124	3.57581	0.000236636	0.000803633
AGXT	0.0252081	0.0807533	1.67963	0.0273168	0.0492738
HASPIN	0.705982	1.45135	1.03969	9.86349e-24	2.55617e-21
HIST1H2AG	0.676374	2.06157	1.60785	5.00803e-05	0.000202954
CKAP2L	1.4176	3.02463	1.09331	2.05979e-22	3.5587e-20
CNMD	15.71	5.62734	-1.48116	0.00252701	0.00638699
USP41	0.0883414	0.228179	1.36901	0.00693647	0.0152743
PEX5L	0.0795541	0.26037	1.71055	0.000206131	0.000710318
RAB3B	0.425043	1.12652	1.4062	7.70109e-10	9.46485e-09
HOXD11	0.0579257	0.271014	2.22609	5.80972e-05	0.000231695
CENPF	3.04864	7.03854	1.20711	1.58116e-25	7.92215e-23
FLG2	0.00452552	0.0205126	2.18036	0.0016069	0.00430157
OGDHL	0.459863	0.939801	1.03115	0.00560657	0.0126783
CHIT1	15.3744	7.46499	-1.04231	1.22267e-07	9.24913e-07
DLGAP5	3.19863	6.71839	1.07066	4.77963e-20	4.01355e-18
EDN3	0.138524	0.0513022	-1.43304	5.37184e-05	0.000216009
DPF1	0.109879	0.298086	1.43981	2.99065e-06	1.65632e-05
EXO1	1.4724	3.56821	1.27703	6.05053e-26	3.7894e-23
GNG4	0.982631	3.53332	1.8463	9.26502e-09	9.07839e-08
FGF5	0.0424021	0.234999	2.47045	4.35495e-07	2.93539e-06
TMPRSS11A	0.0440228	0.11234	1.35155	0.00873839	0.0185589
HIST1H3D	1.92475	4.66145	1.27611	0.0271283	0.0489851
MCM10	1.15107	2.53989	1.14179	8.43137e-22	1.15211e-19
SCML2	0.314173	0.746512	1.24861	8.59518e-10	1.04611e-08
ORC1	1.67093	3.36897	1.01166	1.99014e-21	2.45195e-19
HIST1H4C	1.41795	9.43716	2.73455	0.000404524	0.00128387
HIST1H2BO	0.710143	3.91968	2.46455	2.40213e-08	2.14027e-07
GRM4	0.061963	0.131674	1.0875	0.0185592	0.0352539
NWD2	0.00373412	0.0166113	2.15333	1.46909e-06	8.70394e-06
ACRV1	0.0944763	0.192291	1.02527	7.79729e-16	2.83873e-14
GPR52	0.0890439	0.339106	1.92915	0.000394276	0.00125452
SUMO4	0.156613	0.374418	1.25745	0.000179576	0.000629333
HIST1H2AD	1.3464	5.64627	2.06819	0.0202843	0.0380309
LINGO2	0.0470972	0.206202	2.13034	0.00705654	0.015491
PTPRN	0.177815	1.2081	2.76429	3.21523e-07	2.2271e-06
TESMIN	0.660099	1.35089	1.03316	7.70489e-15	2.34438e-13
CDC25A	0.918828	1.91144	1.0568	1.37387e-20	1.34095e-18
GFY	0.157156	0.439921	1.48504	3.1232e-05	0.000133632
ALDOB	1.91483	0.878857	-1.12352	0.00108186	0.00304368
FBN2	0.234557	0.953066	2.02264	5.94229e-08	4.84637e-07
AC006978.2	0.0829633	0.227757	1.45695	4.48477e-08	3.76806e-07
CACNA1E	0.0354606	0.0808464	1.18896	1.50209e-06	8.87253e-06
CTSH	137.068	67.1643	-1.02913	6.15773e-16	2.30241e-14
AC087632.1	0.027057	0.0561376	1.05297	1.60546e-06	9.40806e-06
TAS2R13	0.0619276	0.24728	1.99749	0.0226182	0.0418326
KIF4A	2.88294	6.52377	1.17816	5.09543e-24	1.44508e-21
UCN2	0.232294	0.482567	1.05478	4.94474e-06	2.5852e-05
GCNT7	0.150734	0.342328	1.18337	0.000980637	0.00279226
CLSPN	0.819913	2.27474	1.47216	3.63868e-33	1.36733e-29
GDPD2	0.139897	0.333907	1.25508	0.00609437	0.0136336
UNC13A	0.216694	0.679099	1.64796	0.00328143	0.00799793
LPA	0.0214826	0.00942306	-1.1889	0.0217698	0.0404577
TICRR	0.465098	1.03927	1.15996	3.03964e-24	9.5185e-22
IFIT1B	0.0136612	0.0370391	1.43896	0.0251028	0.0458525
RAB39A	0.352983	0.718796	1.02598	8.78613e-08	6.88912e-07
CDH7	0.0190263	0.0631876	1.73165	0.000111441	0.000413495
CHRDL2	3.52716	1.17987	-1.57989	0.0150628	0.0294649
RIMS2	0.148047	0.32533	1.13585	3.04551e-06	1.68484e-05
HIST4H4	0.515739	1.25248	1.28008	0.0099849	0.0208073
ADH7	1.50538	0.714369	-1.07539	0.0157354	0.0305976
NCAPG	2.0198	4.65243	1.20378	3.71486e-22	5.79044e-20
RS1	0.157932	0.0735231	-1.10303	0.000385423	0.00122974
IL12RB2	0.238034	0.500734	1.07288	3.52247e-11	5.6446e-10
UHRF1	2.13156	4.48632	1.07362	5.78619e-25	2.22944e-22
GTSE1	1.84091	3.71059	1.01123	2.86169e-21	3.35366e-19
HJURP	2.89408	6.08196	1.07143	3.14288e-20	2.77886e-18
XRCC2	1.04088	2.09089	1.00631	6.83373e-22	9.59979e-20
MS4A18	0.0840717	0.034995	-1.26447	0.00409257	0.00967527
CHRNG	0.0446256	0.125217	1.48849	2.18536e-06	1.24331e-05
OLIG2	0.0115805	0.0271046	1.22684	0.00394241	0.0093778
FAM217A	0.0345713	0.0701233	1.02032	0.00053791	0.00164906
NLGN4X	0.264159	0.570823	1.11163	0.0201654	0.0378505
PEBP4	25.7901	7.64602	-1.75403	4.69077e-10	6.03141e-09
TDRD12	0.128777	0.356311	1.46826	0.00693594	0.0152743
CCK	0.300569	0.123297	-1.28556	0.0134406	0.0266946
SLC16A11	1.96976	0.936023	-1.0734	1.60842e-08	1.49512e-07
PI15	0.831415	2.89325	1.79905	0.000340028	0.00110316
HIST1H3C	0.369755	4.89914	3.72789	0.00232079	0.00592858
INHBE	0.17297	0.501239	1.53497	7.39293e-05	0.000286845
ADAMTS20	0.0363381	0.0835096	1.20046	2.59039e-06	1.44906e-05
POMK	1.26788	2.83683	1.16186	6.77331e-14	1.77989e-12
SP8	0.413277	0.938801	1.18371	2.12794e-05	9.49674e-05
SCTR	8.87536	4.3368	-1.03317	1.89656e-10	2.66174e-09
ABCG8	0.0178541	0.0463793	1.37723	0.0161222	0.0312445
MEIOC	0.130584	0.313091	1.2616	5.89326e-06	3.01811e-05
CHRNA9	1.00069	2.23618	1.16004	0.000852431	0.00246675
HIST1H4E	2.47013	13.0745	2.4041	0.0140566	0.0277788
IGF2BP3	1.18205	2.43247	1.04113	5.29915e-08	4.36686e-07
CRYBA2	0.174587	0.411841	1.23815	0.00528745	0.0120527
EREG	3.33452	9.10697	1.44949	0.0119022	0.0241759
ELOVL4	0.480173	1.14139	1.24917	0.000164238	0.000582095
OTOG	0.00700509	0.0178168	1.34676	0.00814295	0.0175052
CEND1	0.152759	0.313402	1.03676	0.00710693	0.0155795
SLC13A2	2.61439	1.2023	-1.12068	0.000577674	0.00174955
RIPPLY3	0.670865	1.34443	1.0029	3.38084e-06	1.8506e-05
ZNF670-ZNF695	0.0481953	0.100694	1.06301	4.8121e-13	1.07795e-11
PATE2	0.0126341	0.0390002	1.62616	1.04501e-06	6.41647e-06
FBXO43	0.149861	0.312329	1.05944	1.40039e-16	5.94613e-15
PGC	1375.12	175.432	-2.97058	1.52083e-08	1.4225e-07
ZIC5	0.0639773	0.222225	1.79639	1.30764e-08	1.23929e-07
HMGA2	0.664452	1.73282	1.38288	0.00125563	0.00346428
SERPIND1	9.7306	4.72523	-1.04214	0.0053336	0.0121303
LAMA1	0.207267	0.813865	1.9733	9.86736e-08	7.64911e-07
ANLN	5.29264	11.6748	1.14133	1.63687e-20	1.57716e-18
GINS4	0.943731	1.94811	1.04563	2.65549e-22	4.48479e-20
KRT79	0.123605	0.0593309	-1.05888	0.00443031	0.0103387
CDC6	2.93783	6.22044	1.08227	5.53625e-22	8.00147e-20
SLPI	1025.92	360.099	-1.51045	3.51344e-08	3.02466e-07
IGF2BP1	0.422918	1.66161	1.97413	0.00124046	0.0034262
NEFM	0.0425599	0.374006	3.13549	0.019484	0.0367505
TM4SF4	28.6762	13.3243	-1.1058	0.0114626	0.0234136
NDC80	2.40332	4.83387	1.00815	6.92425e-19	4.48614e-17
LEP	0.131285	0.377196	1.52261	0.00121496	0.00336566
SERPINB4	0.562988	1.54926	1.4604	0.00582127	0.0131066
HIST1H4D	0.94764	8.64952	3.19021	0.0171351	0.0329105
HIST1H2AI	1.26569	5.55625	2.13419	1.15113e-06	6.99946e-06
NKX6-1	0.0762614	0.169387	1.1513	0.00160088	0.00428928
NKAIN1	0.232848	0.596908	1.35812	0.0027782	0.00693795
PCDHA1	0.100484	0.220015	1.13063	9.22481e-05	0.00034865
NPBWR1	0.160652	0.345883	1.10635	0.0192886	0.0364275
KIF18B	1.89878	4.16776	1.1342	2.91151e-21	3.36638e-19
PRMT8	0.381261	0.18515	-1.04208	2.98834e-07	2.08628e-06
ATAD5	0.928374	1.86626	1.00737	3.37804e-26	2.30797e-23
MAGEC2	1.20608	2.65526	1.13853	0.00318658	0.00781383
PRG4	9.00527	1.36122	-2.72587	0.000162664	0.000577195
KIF14	0.874606	2.17474	1.31414	2.039e-27	1.91551e-24
ELAVL3	0.0172641	0.211057	3.61178	0.0019926	0.00519436
TAS2R31	0.19198	0.457045	1.25138	0.00904741	0.0191214
KIF11	3.8982	7.86379	1.01242	5.11012e-23	1.02414e-20
KCNV2	0.0274836	0.0633705	1.20524	1.26243e-05	5.91877e-05
KIF5C	0.316339	0.658037	1.0567	0.00072929	0.00215193
CDH2	1.00197	2.71176	1.43639	7.90797e-06	3.91517e-05
RPE65	0.029701	0.123438	2.05521	0.020036	0.0376464
CYP2A7	0.170029	0.0421069	-2.01365	0.0186945	0.0354758
BRIP1	0.708332	1.4975	1.08006	1.04008e-25	5.39086e-23
HIST1H1E	1.70814	14.7485	3.11007	2.01969e-05	9.06117e-05
ZNF460	0.831994	2.3616	1.50512	9.58956e-05	0.000360893
HIST1H3I	0.211301	2.23849	3.40516	0.00338551	0.00822493
EPGN	0.201485	0.450273	1.16013	0.00198665	0.00518167
ZNF727	0.254163	0.612398	1.26871	0.000483457	0.00150048
AGER	50.3386	24.9816	-1.0108	4.57593e-05	0.000187823
ZBTB8B	0.0317687	0.0672013	1.08088	0.00438328	0.0102545
ERCC6L	0.772405	1.60611	1.05614	2.8782e-21	3.35366e-19
PCDHGC4	0.0476489	0.105139	1.14178	2.22232e-08	1.99624e-07
CDH18	0.0607104	0.34992	2.52701	7.86485e-08	6.23177e-07
CYP4B1	44.0511	19.6778	-1.16261	3.34922e-09	3.5933e-08
FAM83F	0.432921	1.04618	1.27296	0.000246096	0.000830131
PLET1	0.0284209	0.09098	1.6786	0.00615635	0.0137586
GGTLC1	18.7759	8.72637	-1.10543	2.36489e-10	3.24331e-09
FAM83B	0.50596	1.15719	1.19353	4.72482e-06	2.48665e-05
KCNG3	0.216783	0.455048	1.06977	0.0100366	0.0208888
ADAM21	0.0723872	0.1556	1.10403	2.94335e-09	3.20359e-08
GRAMD1B	1.05328	2.23027	1.08233	0.00301194	0.00743756
CA4	1.39892	0.649906	-1.10602	0.000524438	0.00161227
ALX1	0.126848	0.404732	1.67386	0.00215554	0.00556507
HIST1H2BM	0.281657	1.75007	2.6354	7.26938e-06	3.6301e-05
STMN2	1.38638	0.631002	-1.1356	0.000686304	0.00203589
ORM2	10.7859	5.26726	-1.03403	0.000911837	0.00261563
RNF113B	0.0379711	0.153451	2.01481	0.00148183	0.00401081
FOXM1	4.61627	10.7179	1.21523	3.75938e-20	3.28531e-18
CAMKV	0.0148622	0.0486056	1.70947	0.0121224	0.0245535
ACP7	0.0792252	0.182368	1.20282	0.00798027	0.0172047
HIST1H2AL	0.195685	2.24066	3.51732	0.000118267	0.000435596
NOTUM	8.19588	3.74602	-1.12954	0.000904026	0.00259569
MS4A15	14.8119	7.2015	-1.04039	0.000492587	0.00152504
TAS2R43	0.066236	0.172424	1.38027	0.02582	0.0469844
CIP2A	1.50459	3.09153	1.03895	5.16636e-21	5.66829e-19
HIST1H2AH	0.19071	3.06222	4.00512	8.04372e-06	3.97192e-05
MAFA	0.055121	0.168747	1.61419	0.021408	0.0399088
C16orf89	170.552	64.2318	-1.40885	2.2526e-13	5.33211e-12
MDGA2	0.0110794	0.0696302	2.65184	0.00134695	0.00368244
KCNA7	0.0260138	0.0536173	1.04342	0.0216704	0.0403129
SCGB3A2	531.871	209.254	-1.34582	4.47959e-10	5.80455e-09
GPC2	0.44843	1.21988	1.44379	1.87503e-07	1.36482e-06
PLA2G1B	9.80669	3.71951	-1.39865	8.27751e-11	1.24198e-09
SPINT4	0.197841	0.498888	1.33438	0.0116712	0.0237774
MEP1A	0.446063	0.153853	-1.53569	0.00936002	0.0196797
MAGEC1	0.263914	1.02512	1.95766	0.0126929	0.0255021
PATE4	0.00641927	0.0448806	2.80561	9.94028e-09	9.66444e-08
KCNJ13	0.107226	0.399715	1.89831	0.00797867	0.0172038
BRCA1	1.3245	2.87448	1.11786	2.66725e-29	4.4546e-26
RSPO3	2.10913	4.65153	1.14106	0.0200367	0.0376464
MYO18B	0.0702737	0.148177	1.07626	0.0155963	0.0303585
MAGEB17	0.0703116	0.164236	1.22393	0.00033456	0.00108848
CHIA	4.63008	2.21126	-1.06617	4.73878e-08	3.94478e-07
RASGEF1C	0.144792	0.366186	1.3386	0.00283767	0.0070559
CLTRN	6.66451	2.7049	-1.30092	1.3037e-06	7.82272e-06
ANKRD36B	0.286747	0.595477	1.05427	1.44461e-06	8.57243e-06
RCOR2	1.39784	2.83008	1.01765	1.04444e-06	6.4156e-06
RSPO1	0.457435	0.18111	-1.3367	0.00065777	0.00195991
TMEFF1	0.0150885	0.0718138	2.25081	0.000555335	0.00169384
KCNJ9	0.00978866	0.0241921	1.30535	8.41459e-05	0.000321668
FAM71F1	0.0196263	0.0409769	1.06202	0.000184466	0.000644967
POU4F3	0.0503059	0.145977	1.53694	0.0110085	0.0226267
AKAP12	5.0266	10.3549	1.04265	0.0150128	0.0293864
PRDM13	0.0328665	0.093413	1.50701	1.23117e-05	5.78846e-05
SLC6A15	0.0524373	0.364442	2.79703	4.39815e-05	0.000181817
KCNK2	0.135954	0.446281	1.71484	0.0129125	0.0258474
AC092835.1	0.183012	0.399628	1.12672	4.67909e-11	7.34915e-10
STC1	5.24828	12.5214	1.25448	6.14899e-07	4.01501e-06
LRRTM2	0.211334	0.532243	1.33256	0.00273834	0.00685314
FBXO40	0.00956847	0.0426597	2.15651	0.00469074	0.0108672
PPM1E	0.215292	0.514603	1.25717	0.00285953	0.00710439
HIST1H1D	1.61433	8.39741	2.37901	6.3407e-05	0.000250676
KNL1	0.721023	1.61381	1.16236	3.46928e-27	2.89704e-24
APOA2	0.404844	1.48527	1.87529	0.00326979	0.00797473
TOP2A	12.8794	27.9542	1.118	4.75506e-23	9.65855e-21
NKX2-5	0.0498255	0.191891	1.94533	0.00339411	0.00824448
HIST1H2BG	3.25873	7.53582	1.20945	0.0108683	0.0223759
CT55	0.0356514	0.073519	1.04416	0.00185713	0.004887
MGAT5B	0.233522	0.479448	1.03782	6.94972e-05	0.000272318
CPA6	0.800083	0.325218	-1.29874	0.00126721	0.00348855
KCNJ6	0.0413223	0.101365	1.29457	0.00123201	0.00340661
HIST1H3B	0.813357	7.57816	3.21989	2.08937e-09	2.34194e-08
FLG	0.0332857	0.0672661	1.01498	0.00123279	0.00340751
KCNH7	0.0261401	0.112424	2.10461	0.000366272	0.00117638
CADM2	0.0885937	0.181361	1.03359	0.00925404	0.0194951
HIST2H2BF	0.775554	1.67761	1.11311	0.000237564	0.000806236
RNASE1	535.374	255.57	-1.06683	5.46907e-15	1.72339e-13
MEI4	0.0475901	0.111891	1.23336	0.0179895	0.0343277
