# Supplementary material for: A novel m7G methylation–related signature associated with chromosome homeostasis in patients with lung adenocarcinoma
Source: Front Genet. 2022 Oct 24;13:998258. doi: 10.3389/fgene.2022.998258 (PMC9637623; doi:10.3389/fgene.2022.998258)
Supplement: Supplementary file 4 [file Table1.XLSX]

## Sheet: Sheet1
m7G-related genes	names
AGO2	argonaute RISC catalytic component 2
CYFIP1	cytoplasmic FMR1 interacting protein 1
DCP2	decapping mRNA 2
DCPS	decapping enzyme, scavenger
EIF3D	eukaryotic translation initiation factor 3 subunit D
EIF4A1	eukaryotic translation initiation factor 4A1
EIF4E	eukaryotic translation initiation factor 4E
EIF4E1B	eukaryotic translation initiation factor 4E family member 1B
EIF4E2	eukaryotic translation initiation factor 4E family member 2
EIF4E3	eukaryotic translation initiation factor 4E family member 3
EIF4G3	eukaryotic translation initiation factor 4 gamma 3
GEMIN5	gem nuclear organelle associated protein 5
IFIT5	interferon induced protein with tetratricopeptide repeats 5
LARP1	La ribonucleoprotein 1, translational regulator
LSM1	LSM1 homolog, mRNA degradation associated
METTL1	methyltransferase 1, tRNA methylguanosine
NCBP1	nuclear cap binding protein subunit 1
NCBP2	nuclear cap binding protein subunit 2
NCBP2L	nuclear cap binding protein subunit 2 like
NCBP3	nuclear cap binding subunit 3
NSUN2	NOP2/Sun RNA methyltransferase 2
NUDT10	nudix hydrolase 10
NUDT11	nudix hydrolase 11
NUDT16	nudix hydrolase 16
NUDT3	nudix hydrolase 3
NUDT4	nudix hydrolase 4
NUDT4B	nudix hydrolase 4B
SNUPN	snurportin 1
WDR4	WD repeat domain 4
